# Supplementary material for: A Review of the Tear Film Biomarkers Used to Diagnose Sjogren’s Syndrome
Source: Int J Mol Sci. 2024 Sep 26;25(19):10380. doi: 10.3390/ijms251910380 (PMC11476667; doi:10.3390/ijms251910380)
Supplement: Supplementary file 1 [file ijms-25-10380-s001.zip]

Archive with 1 entries (1 files):
- ijms-3146531-supplementary.pdf
